# Supplementary material for: Fermentation Parameters, Amino Acids Profile, Biogenic Amines Formation, and Bacterial Community of Ensiled Stylo Treated with Formic Acid or Sugar
Source: Animals (Basel). 2024 Aug 18;14(16):2397. doi: 10.3390/ani14162397 (PMC11350780; doi:10.3390/ani14162397)
Supplement: Supplementary file 1 [file animals-14-02397-s001.zip]

Archive with 1 entries (1 files):
- animals-3137725-supplementary.pdf
